# Supplementary material for: Prenatal Bisphenol a Exposure and Postnatal Trans Fat Diet Alter Small Intestinal Morphology and Its Global DNA Methylation in Male Sprague-Dawley Rats, Leading to Obesity Development
Source: Nutrients. 2022 Jun 8;14(12):2382. doi: 10.3390/nu14122382 (PMC9230851; doi:10.3390/nu14122382)
Supplement: Supplementary file 1 [file nutrients-14-02382-s001.zip]

Archive with 1 entries (1 files):
- nutrients-1712476-supplementary.pdf
